# Supplementary material for: Centromere-Independent Accumulation of Cohesin at Ectopic Heterochromatin Sites Induces Chromosome Stretching during Anaphase
Source: PLoS Biol. 2014 Oct 7;12(10):e1001962. doi: 10.1371/journal.pbio.1001962 (PMC4188515; doi:10.1371/journal.pbio.1001962)
Supplement: Table S2 — Datasets for Figures 1D , 4B, 4C , 5D , 6D, 6E , 7B, 7C , S3A, S6B, S8B, S8C, S9A, and S9B. (XLSX) [file pbio.1001962.s012.xlsx]

## Sheet: Fig. 1D
	No SCS*	SCS* (entire chromosome)	SCS* (only at Centromere)	SCS* (only at ectopic site)
C(2)En control	100	0	0	0
C(2)En SA RNAi	11.5	57.7	0	31
C(2)En Nipped-B RNAi	55.6	33.3	4	7
*SCS = Sister Chromatid Separation

## Sheet: Fig. 4B
	Control
Time (min)												Average	SEM
-3	1.16106			1.10618		1.09455	0.949117	1.04635	0.973189	0.874436	1.22629	1.0539	0.0412624
-2.5	1.13841	1.10507		0.993646		0.975672	0.8265	1.03538	1.05566	0.955442	1.06085	1.01629	0.0308627
-2	0.989024	1.1774	1.10921	1.04071	0.982611	1.13316	1.27916	0.930627	0.957378	0.952697	1.01784	1.0518	0.0331397
-1.5	0.920362	1.00221	1.11553	0.99804	0.982611	0.895677	1.04511	1.00551	1.05579	0.898655	0.989352	0.991713	0.0203804
-1	0.950005	0.877405	0.981302	0.983364	1.04831	1.04428	0.976273	0.913243	0.953835	1.20372	0.935537	0.987933	0.02641
-0.5	0.857092	0.940636	0.897472	0.856	0.975618	0.872746	0.984539	0.858604	0.963287	0.887448	1.02246	0.919628	0.0180097
0	0.842319	0.670802	0.778166	0.539237	0.801672	0.519635	0.810352	0.749605	0.731433	0.847255	0.819148	0.737238	0.034665
0.5	0.800928	0.566269	0.623057	0.159131	0.754336	0.262238	0.215008	0.181068	0.461067	0.467788	0.436991	0.447989	0.0679041
1	0.470918	0.051686	0.469053	-0.0523283	0.618641	0.145249	0.104555	-0.0108757	0.0862012	0.0848364	0.243889	0.201075	0.0668387
1.5	0.0565024	-0.0441116	-0.137638	-0.0678687	0.326214	0.0541799	0.040375	0.00564972	-0.1425	-0.0460788	0.117806	0.0147754	0.0397272
2	0.0231691	0.0473512	-0.0466453	0.0521263	-0.0876031	0.0124407	0.0732656	0.0109655	-0.0315915	0.165139	0.010463	0.0208256	0.0201352
2.5	0.0114614	0.0151227	-0.0755359	0.0151919	0.0400305	0.0395238		0.0165791	-0.0526341	0.0227576	0.0111352	0.00436322	0.011999
3	0.0172754		0.0104604		0.0990153				-0.0483963	0.0379515		0.0232612	0.0237581
	C(2)EN
Time (min)															Average	SEM
-3					1.11931		1.18491			0.910949					1.07172	0.0825868
-2.5		1.07615		1.07552	0.952216	1.05949	1.00883		0.917932	1.04834		1.10102	1.06746	1.13664	1.04436	0.0211404
-2	1.14408	1.06763	1.02506	0.992456	0.918716	1.05504	0.906965	1.07699	0.997278	0.983888		1.11047	1.03958	1.03269	1.02699	0.0189254
-1.5	1.07965	1.03861	1.03939	0.961351	1.20405	0.940961	1.08797	0.949596	1.02104	1.0578	1.02134	0.809228	1.06387	1.03682	1.02226	0.0240662
-1	0.892116	0.91301	1.01259	1.05282	1.03923	0.997047	1.01836	1.18998	0.982741	0.91702	1.01079	1.08979	0.896583	0.940513	0.996613	0.0221838
-0.5	0.894027	0.957248	0.93575	1.0111	0.872216	0.859622	0.892477	0.868112	0.880895	0.996561	0.980117	0.93238	0.894	0.886817	0.918666	0.0134449
0	0.776422	0.825886	0.839173	0.825482	0.606608	0.748551	0.587558	0.811955	0.844414	0.588235	0.776926	0.850051	0.668656	0.808844	0.754197	0.0263686
0.5	0.688082	0.406076	0.773106	0.61114	0.263622	0.629842	0.465628	0.635034	0.614105	0.348122	0.795755	0.648557	0.486167	0.838965	0.586014	0.045719
1	0.519864	-0.0446	0.668164	0.310114	0.0422162	0.175937	0.229988	0.399382	0.534932	-0.0177	0.729309	0.247202	0.131323	0.397296	0.308816	0.0654405
1.5	0.166912	0.0113038	0.19251	-0.0282018	-0.0115297	-0.0167095	0.0902326	0.0913932	0.186173	-0.0142929	0.365532	0.0802405	-0.0187094	0.167765	0.090187	0.0307676
2	-0.0220408	0.0237171	-0.0276923	-0.00642983	0.0316081	0.0131968	0.0902326	-0.0139214	0.0556975	0.0208929	-0.0151851	0.011519	0.00904167	-0.0274765	0.0102257	0.00896889
2.5	-0.0106258	0.0456419	0.0180336	0.019		0.0645197		-0.0130719	-0.067716	0.103418	-0.0140798	0.16519	-0.0140798	-0.0135652	0.0235554	0.0181965
3		0.0387551		0.0385865	-0.00237719				0.0750062		-0.0187574	0.103418	-0.0187574	0.0379844	0.0317323	0.0154739
	WAPL
Time (min)										Average	SEM
-3		0.99605	0.923907	1.04445	1.01583		1.02317	1.10871	1.20961	1.04596	0.0343425
-2.5	1.0619	1.01553	0.863258	0.959524	0.93047	1.003	1.0104	0.955645	1.05647	0.984023	0.0211544
-2	1.07698	1.0619	1.22483	1.0127	0.918224	1.08964	1.01378	0.936196	1.12887	1.05146	0.031673
-1.5	1.10752	0.929949	0.95432	0.972415	0.990439	0.981624	1.01545	1.00382	0.938732	0.988252	0.017681
-1	0.968034	0.890207	0.91232	0.905592	0.902218	0.922332	0.884488	0.983138	0.895638	0.918218	0.0115443
-0.5	0.916415	0.945091	0.98068	0.851626	0.853869	0.864829	1.01521	0.940812	0.802472	0.907889	0.0230961
0	0.721742	0.726879	0.637639	0.830497	0.678218	0.785024	0.799056	0.820855	0.650677	0.738954	0.0244413
0.5	0.816993	0.441687	0.671722	0.710701	0.549564	0.765698	0.798136	0.611761	0.627882	0.666016	0.0409094
1	0.824633	0.24551	0.0749484	0.494245	0.334178	0.66459	0.649904	0.295732	0.44437	0.447568	0.0788801
1.5	0.658524	0.186323	0.095701	0.245184	0.180299	0.405332	0.398888	0.0658768	0.136583	0.263634	0.0635767
2	0.566143	0.0743131	-0.0579485	0.192007	0.121798	0.227834	0.157152	0.0967101	0.0200551	0.15534	0.058959
2.5	0.242395	0.0469697	-0.0986701	0.0267075	0.0812991	0.181551	0.079152	0.0631739	0.0438425	0.0740467	0.0320184
3	0.026102	0.0212626		0.0259388	0.0298567	0.164629	0.194328	0.0418406	0.00743307	0.0639239	0.0255928

## Sheet: Fig. 4C
Slope of the curve (h) after fit to Y=1/[1+exp(h(x-km))]
	Control	C(2)EN	WAPL
	2.957	2.074	1.987
	2.851	4.647	1.882
	2.731	2.796	2.677
	3.794	3.061	1.588
	2.296	3.319	1.456
	2.67	2.689	1.209
	5.087	2.031	1.785
	4.583	2.447	2.42
	3.437	2	1.58
	3.888	3.348
	2.68	2.644
		2.964
		2.521
		2.775
Average	3.36127	2.80829	1.84267
SEM	0.266953	0.182674	0.155457

## Sheet: Fig. 5D
Relative Anaphase stretch
	Control	C(2)EN	T(2;3)lt^X13	In(3LR)264
	1.21286	1.58874	1.99779	1.0205
	1.03546	1.94907	1.33345	0.935218
	0.903686	1.91951	1.39743	1.38813
	1.00005	1.11449	0.82924	1.67314
	0.913902	1.22179	0.533151	1.61393
	1.00448	1.91	1.05088	1.1904
	0.762379	1.73304	1.32393	0.858333
	0.907432	1.54098	0.948057	1.25668
	0.916285	1.04441	0.988615	1.02138
	0.966339	1.36919	1.3542	0.395474
	0.958847	1.67164	1.01527	0.629002
	1.26904	1.38552	1.74797	0.577966
	0.895855	1.46304	1.37686	1.04546
	1.03069	2.12086	1.75026	0.381113
	0.773275	1.40578	1.61278	0.787412
	0.931267	1.43431	1.38086	1.24519
	0.993238	1.62388	1.32183	0.898985
	1.00413	1.6429	1.19711	1.04723
	0.886321	1.33466	1.59146	0.80111
	0.718114	2.32346	1.13923	1.12677
	0.772254	1.3204	1.25728	1.16212
	0.803239	1.42418	1.6006	1.07065
	0.827755	1.55318	1.14627	0.962614
	1.11139	1.87589	1.91668	1.32605
	1.36608	1.9869	1.33821	1.22442
	1.3048	1.83868	1.08211	1.45574
	1.21865	1.58419	1.57965	0.878437
	1.25679	1.54201	1.6421	1.36891
	1.251	1.63649	1.11105	1.64817
		1.71877	1.01927	1.15284
		1.46614		1.09297
		1.91062		1.22575
		1.7258		1.1155
		1.6429		1.03884
Average	0.999848	1.61834	1.31945	1.07695
SEM	0.0334254	0.0483081	0.0602071	0.0535058

## Sheet: Fig. 6D
Cen-Het distance / entire C(2)En arm
Metaphase	Anaphase
0.545679	0.658599
0.56305	0.729864
0.554404	0.436396
0.574906	0.532258
0.521531	0.61756
0.56975	0.55914
0.638126	0.634113
0.534989	0.66064
0.623256	0.77708
0.527207	0.71223
0.547872	0.835676
0.578402	0.895631
0.402923	0.658397
0.6096	0.760417
0.457854	0.484076
0.465224	0.593878
0.591623	0.631757
0.457429	0.626506
0.588921	0.63619
0.556787	0.600688
0.459044	0.614695
0.548309	0.673961
0.614943	0.682
0.526733	0.630397
0.536774	0.592342
0.504222	0.578947
0.530769	0.675595
0.599558	0.635266
0.538803	0.595973
0.451243	0.643817
0.561014	0.48995
0.597826	0.794199
0.495708	0.608059
0.529412	0.655367
0.581028	0.644444
0.451087	0.666667
0.486842	0.507663
0.505587	0.690249
0.466761	0.865604
0.490769	0.653846
0.460598	0.640145
0.481481	0.520325
0.593949	0.550926
0.610662	0.750466
0.543599	0.576375
	0.862348
	0.655894
	0.664596
	0.5
	0.620137
	0.53352
	0.683453
	0.636486
	0.675591
	0.684362
	0.789727
	0.673882
	0.691438
	0.577812
	0.532468
	0.713693
	0.586916
	0.635815
	0.70217
	0.456716
	0.47619
	0.69086
	0.728571
	0.674419
	0.650069
	0.683099
	0.627907
	0.486607
	0.696658
	0.564103
	0.663286
	0.747458
	0.620344
	0.784768
	0.726766
	0.622889
	0.811151
	0.64432
	0.606278
	0.904535
	0.488918
	0.557927

## Sheet: Fig 6E
Cen-Het distance / Chrom III arm
Metaphase	Anaphase
0.851638	0.748191
0.739884	0.852388
0.757969	0.633333
0.724911	0.930769
0.958944	1.17564
1.13783	0.883853
0.956416	1.08216
0.596977	1.11502
0.973366	1.75844
1.05569	1.40675
1.06186	1.01322
1.00773	1.07195
0.428889	1.25206
0.846667	0.958814
0.554524	1.149
0.698376	0.958525
0.736156	1.0688
0.595005	1.1168
1.01763	0.719832
1.01259	0.64638
0.718291	1.21786
1.21228	1.30357
0.784841	0.866557
0.650367	0.906096
0.910891	1.01139
0.894389	1.09112
0.466864	0.939759
0.466864	1.38554
0.919481	1.04732
0.857143	1.09779
0.579674	1.33753
0.587202	1.58491
0.937799	0.758226
0.529506	1.0329
0.792857	1.2398
0.646429	0.776509
0.967742	0.893939
0.935484	0.646465
0.618613	0.913628
0.498175	1.54702
0.875587	0.998236
0.887324	1.50265
0.890578	0.931174
	0.866397
	0.681319
	0.992674
	0.858427
	1.70787
	1.21705
	1.10853
	1.16769
	1.20441
	1.07356
	0.983908
	1.20968
	0.925806
	0.827918
	0.755716
	0.766061
	0.86303
	0.536372
	0.631025
	0.702186
	0.97541
	0.872685
	0.997685
	1.21447
	1.00258
	0.778506
	0.571429
	0.776504
	0.756447
	0.900826
	1.21488
	1.19613
	1.30939
	1.09677
	0.931276
	1.31487
	1.00875
	1.2093
	1.35599
	0.924784
	1.35388

## Sheet: Fig. 7B
Relative Anaphase stretch
	Control	WAPL
	0.943856	1.30574
	1.18377	1.40038
	0.987654	1.2654
	0.848804	1.15834
	0.998513	0.983647
	1.15329	1.0032
	1.01495	1.5729
	1.08263	1.2806
	1.09892	1.35321
	1.02581	1.77956
	1.31733	1.3107
	1.24559	1.50929
	0.91613	1.4162
	1.01531	0.972787
	0.914827	0.811121
	1.00083	1.10653
	0.747962	1.20427
	0.897308	0.869457
	0.776991	1.29239
	1.089	1.25237
	0.768593	1.39293
		1.52605
		1.21637
Average	1.00134	1.26015
SEM	0.0331558	0.0486009

## Sheet: Fig. 7C
Correlation metaphase area with anaphase stretch
Wild-type			waplC204
Area	Anaphase length (um)		Area	Anaphase length (um)
11.5933	3.04176		11.43	4.208
15.1312	3.81492		11.484	4.513
7.62005	3.18291		19.05	4.078
6.64032	2.73544		9.09	3.733
13.5528	3.21791		7.947	3.17
11.3756	3.7167		13.226	3.233
11.0491	3.27087		8.164	5.069
11.1035	3.489		10.614	4.127
10.1782	3.54149		10.396	4.361
11.6478	3.30586		11.811	5.735
8.59976	4.24536		8.763	4.224
6.9669	4.01416		7.348	4.864
10.6681	2.95241		6.858	4.564
12.3554	3.27203		6.259	3.135
9.63391	2.94821		7.457	2.614
15.0224	3.22537		8.164	3.566
13.3895	2.41046		7.402	3.881
11.5389	2.89175		5.497	2.802
11.2124	2.50401		7.674	4.165
8.59976	3.50953		10.45	4.036
11.3756	2.47695		21.717	4.489
			15.295	4.918
			7.674	3.92

## Sheet: Fig. S3A
HisH2AvD-mRFP1	Rad21-EGFP
2.22897	4.17297
1.34706	4.32514
1.36159	1.70859
1.60761	3.09048
1.50806	2.61315
1.34355	1.51092
0.944122	1.88224
1.22426	2.03711
1.07744	1.84869
1.91016	1.64632
1.41309	1.78411

## Sheet: Fig. S6B
Chromatid length in metaphase (normalized to the X chromosome)
Control	In(3LR)264	In(3LR)pcv	In(3R)Scr^wrv5	In(3L)gv^u	In(3R)Antp^rv1	In(2R)XE2776	C(2)EN	T(23)lt^X13
0.879184	1.02881	0.766234	1.4186	0.961235	1.34514	1.35048	1.85185	1.88062
0.796004	1.07843	0.760563	1.23563	1.25357	1.3012	1.31315	1.77059	1.8295
0.928638	1.12062	0.744681	1.37589	0.867107	1.22266	1.29951	1.73427	1.79615
0.878795	1.27193	0.772727	1.34646	1.05088	1.18182	1.29022	1.54839	1.7013
0.917667	1.05952	1.05785	1.53384	0.850812	1.17014	1.28396	1.51049	1.49741
0.794238	1.5665	0.991304	1.26974	0.813121	1.15084	1.22016	1.47535	1.49652
1.21267	1.18502	1.0559	1.2	1.03896	1.14989	1.21361	1.4375	1.47947
0.734047	1.39785	0.723958	1.16071	1.54658	1.1414	1.20095	1.43206	1.44341
0.664452	1.33854	0.91875	1.26704	1.23469	1.14111	1.1702	1.42424	1.37389
0.928086	1.50761	0.874126	0.972973	0.903226	1.1254	1.157	1.41772	1.35862
0.673342	1.18974	0.831395	0.942105		1.09597	1.08977	1.40129	1.33316
0.767363	1.15686	0.984733	1.25625		1.07821	1.07081	1.39855	1.31805
0.852092	1.1746		0.961749		1.05432	1.05559	1.3834	1.27733
	1.20388		0.919094		1.02516	1.04903	1.38298
	1.72028				0.973213	1.03766	1.3718
	1.66162				0.970711	1.02386	1.31321
	1.54546				0.920769	0.991323	1.31313
					0.827751		1.31274
					0.77835		1.27178
					0.772512		1.18248
					0.61791		1.17103
							1.06855
							1.06542

[truncated: 4 more sheets: Fig. S8B, Fig. S8C, Fig. S9A, Fig. S9B]
